# Supplementary material for: Health Status of Bycaught Common Eiders (Somateria mollissima) from the Western Baltic Sea
Source: Animals (Basel). 2022 Aug 8;12(15):2002. doi: 10.3390/ani12152002 (PMC9367620; doi:10.3390/ani12152002)
Supplement: Supplementary file 1 [file animals-12-02002-s001.zip]

Archive with 1 entries (1 files):
- animals-1827248-supplementary.pdf
